# Supplementary material for: Probing the Energetic Metabolism of Resting Cysts under Different Conditions from Molecular and Physiological Perspectives in the Harmful Algal Blooms-Forming Dinoflagellate Scrippsiella trochoidea
Source: Int J Mol Sci. 2021 Jul 7;22(14):7325. doi: 10.3390/ijms22147325 (PMC8307125; doi:10.3390/ijms22147325)
Supplement: Supplementary file 1 [file ijms-22-07325-s001.zip]

Archive with 3 entries (3 files):
- Supplementary Materials 1.pdf
- Supplementary Materials 2.pdf
- Supplementary Materials 3.pdf
